# Supplementary material for: Individual-Focused Interventions for Physician Burnout: A Meta-Analysis of Mindfulness, Coaching, and Peer Support
Source: Medicina (Kaunas). 2025 Dec 25;62(1):39. doi: 10.3390/medicina62010039 (PMC12843167; doi:10.3390/medicina62010039)
Supplement: Supplementary file 1 [file medicina-62-00039-s001.zip]

Archive with 1 entries (1 files):
- medicina-3936358-supplementary.pdf
